# Supplementary material for: How to check a simulation study
Source: Int J Epidemiol. Author manuscript; Available in PMC 2024 Feb 13. (PMC10859132; doi:10.1093/ije/dyad134)
Supplement: Supplementary material: Stata and R code [file EMS190516-supplement-Supplementary_material__Stata_and_R_code.zip]

Archive with 28 entries (28 files):
- ije-2023-01-0110-File006.R
- ije-2023-01-0110-File016.R
- ije-2023-01-0110-File015.R
- ije-2023-01-0110-File025.do
- ije-2023-01-0110-File020.do
- ije-2023-01-0110-File008.R
- ije-2023-01-0110-File014.R
- ije-2023-01-0110-File009.R
- ije-2023-01-0110-File033.do
- ije-2023-01-0110-File027.do
- ije-2023-01-0110-File026.do
- ije-2023-01-0110-File018.do
- ije-2023-01-0110-File019.do
- ije-2023-01-0110-File013.R
- ije-2023-01-0110-File028.do
- ije-2023-01-0110-File029.do
- ije-2023-01-0110-File030.txt
- ije-2023-01-0110-File022.do
- ije-2023-01-0110-File021.do
- ije-2023-01-0110-File017.R
- ije-2023-01-0110-File010.R
- ije-2023-01-0110-File031.RData
- ije-2023-01-0110-File032.do
- ije-2023-01-0110-File007.R
- ije-2023-01-0110-File024.do
- ije-2023-01-0110-File011.R
- ije-2023-01-0110-File023.do
- ije-2023-01-0110-File012.R
