# Supplementary material for: How to check a simulation study
Source: Int J Epidemiol. Author manuscript; Available in PMC 2024 Feb 13. (PMC10859132; doi:10.1093/ije/dyad134)
Supplement: Supplementary material: Stata and R code [file EMS190516-supplement-Supplementary_material__Stata_and_R_code.zip › ije-2023-01-0110-File030.txt]

readme.txt
==========

This zip-file contains code in R and Stata to support the article on "How to check a simulation study" by Ian R White, Tra My Pham, Matteo Quartagno, Tim P Morris of the MRC Clinical Trials Unit at UCL.

6 Sep 2023
